# Supplementary material for: Mutational Profiling Can Establish Clonal or Independent Origin in Synchronous Bilateral Breast and Other Tumors
Source: PLoS One. 2015 Nov 10;10(11):e0142487. doi: 10.1371/journal.pone.0142487 (PMC4640562; doi:10.1371/journal.pone.0142487)
Supplement: S1 Table — (XLSX) [file pone.0142487.s001.xlsx]

## Sheet: S1 TCGA Training Set
CLS Distribution in Known Clonal Tumor Pair Analysis
		Number of Tumor Sites		Number of Mutation Types
Tumor Type	Donor	Primary	Metastatic	Common*	Unique**	CLS
Bladder Urothelial Carcinoma	TCGA-DK-A1A6	385	326	285	426	66.9
Breast invasive carcinoma	TCGA-E2-A15A	38	27	18	47	38.3
Breast invasive carcinoma	TCGA-E2-A15E	27	32	24	35	68.6
Breast invasive carcinoma	TCGA-E2-A15K	37	47	32	52	61.5
Cervical squamous cell carcinoma and endocervical adenocarcinoma	TCGA-HM-A6W2	60	50	16	94	17
Esophageal carcinoma	TCGA-V5-A7RC	113	107	85	135	63
Head and Neck squamous cell carcinoma	TCGA-KU-A6H7	164	84	31	217	14.3
Head and Neck squamous cell carcinoma	TCGA-UF-A71A	251	218	178	291	61.2
Pancreatic adenocarcinoma	TCGA-HZ-A9TJ	61	59	46	74	62.2
Pheochromocytoma and Paraganglioma	TCGA-RW-A686	10	10	3	17	17.6
Pheochromocytoma and Paraganglioma	TCGA-SR-A6MX	18	24	9	33	27.3
Sarcoma	TCGA-SI-A71O	43	62	18	87	20.7
Skin Cutaneous Melanoma	TCGA-ER-A2NF	46	45	34	57	59.6
Thyroid carcinoma	TCGA-EM-A2P1	7	8	5	10	50
Thyroid carcinoma	TCGA-J8-A4HW	15	9	8	16	50
* Common mutations are shared between the two tumors being compared
** Unique mutationas are not shared between the two tumors being compared
