# Supplementary material for: Mutational Profiling Can Establish Clonal or Independent Origin in Synchronous Bilateral Breast and Other Tumors
Source: PLoS One. 2015 Nov 10;10(11):e0142487. doi: 10.1371/journal.pone.0142487 (PMC4640562; doi:10.1371/journal.pone.0142487)
Supplement: S2 Table — (XLSX) [file pone.0142487.s002.xlsx]

## Sheet: S2 Independent Validation
Testicular Germ Cell Tumor Sets Used in Intrapatient Independent Tumor Pair Validation Analysis
		Number of Muations in Each Tumor		Number of Mutation Types
Subject	Donor	Primary Tumor 1	Primary Tumor 2	Common	Unique	CLS	P
1	TCGA-2G-AAGI	47	51	1	97	1	0.980932
2	TCGA-2G-AAGY	31	27	1	57	1.8	0.902398
3	TCGA-2G-AAHP	33	32	0	65	0	1
4	TCGA-2G-AAKG	43	55	1	97	1	0.980932
5	TCGA-2G-AAKO	19	33	1	51	2	0.87531
