# Supplementary material for: Mutational Profiling Can Establish Clonal or Independent Origin in Synchronous Bilateral Breast and Other Tumors
Source: PLoS One. 2015 Nov 10;10(11):e0142487. doi: 10.1371/journal.pone.0142487 (PMC4640562; doi:10.1371/journal.pone.0142487)
Supplement: S3 Table — (XLSX) [file pone.0142487.s003.xlsx]

## Sheet: S3 Clonal Validation Tier 1
Cloncal Validation Set 1: Tumor Clonal Pairs from Intratumor Heterogeneity Study of ten Renal Clear Cell Carcinoma Patients
		Tumor Regions		Total Number of Mutations		Number of Mutation Types
Set	Donor	1	2	Region 1	Region 2	Common	Unique	CLS	P
1	EV001	R1	R2	71	72	70	73	95.9	7.68317e-94
2		R1	R3	71	70	69	72	95.8	1.8419e-92
3		R1	R5	71	68	67	72	93.1	2.49214e-87
4		R1	R8	71	69	69	71	97.2	7.9896e-94
5		R1	R9	71	76	67	80	83.8	4.06925e-80
6		R1	R4	71	64	51	84	60.7	3.33186e-49
7		R2	R3	72	70	68	74	91.9	1.26778e-87
8		R2	R5	72	68	66	74	89.2	5.94908e-83
9		R2	R8	72	69	68	73	93.2	1.07011e-88
10		R2	R9	72	76	66	82	80.5	1.19446e-76
11		R2	R4	72	64	50	86	58.1	6.43283e-47
12		R3	R5	70	68	65	73	89	1.32658e-81
13		R3	R8	70	69	67	72	93.1	2.49214e-87
14		R3	R9	70	76	65	81	80.2	2.40385e-75
15		R3	R4	70	64	50	84	59.5	1.20111e-47
16		R5	R8	68	69	67	70	95.7	1.05666e-89
17		R5	R9	68	76	66	78	84.6	1.4597e-79
18		R5	R4	68	64	51	81	63	2.15109e-50
19		R8	R9	69	76	66	79	83.5	8.52102e-79
20		R8	R4	69	64	51	82	62.2	5.46685e-50
21		R9	R4	76	64	51	89	57.3	2.25582e-47
22	EV002	R3	R6	53	46	45	54	83.3	4.59658e-54
23		R3	R9	53	52	46	59	78	1.19258e-52
24		R3	R7	53	47	36	64	56.2	1.73933e-33
25		R3	R1	53	41	35	59	59.3	9.86064e-34
26		R3	R4	53	46	32	67	47.8	6.20203e-27
27		R6	R9	46	52	44	54	81.5	4.96985e-52
28		R6	R7	46	47	35	58	60.3	4.17328e-34
29		R6	R1	46	41	34	53	64.2	1.65492e-34
30		R6	R4	46	46	31	61	50.8	3.28156e-27
31		R9	R7	52	47	36	63	57.1	7.91745e-34
32		R9	R1	52	41	35	58	60.3	4.17328e-34
33		R9	R4	52	46	32	66	48.5	3.37043e-27
34		R7	R1	47	41	34	54	63	4.29476e-34
35		R7	R4	47	46	31	62	50	6.3091e-27
36		R1	R4	41	46	32	55	58.2	1.38658e-30
37	EV003	R9	R6	45	45	43	47	91.5	1.17658e-55
38		R9	R5	45	39	34	50	68	7.70917e-36
39		R9	R2	45	38	33	50	66	3.70713e-34
40		R9	R4	45	36	33	48	68.8	4.45467e-35
41		R9	R3	45	34	33	46	71.7	4.4882e-36
42		R9	R1	45	35	33	47	70.2	1.44828e-35
43		R9	R7	45	36	33	48	68.8	4.45467e-35
44		R6	R5	45	39	35	49	71.4	4.57556e-38
45		R6	R2	45	38	34	49	69.4	2.56662e-36
46		R6	R4	45	36	33	48	68.8	4.45467e-35
47		R6	R3	45	34	33	46	71.7	4.4882e-36
48		R6	R1	45	35	33	47	70.2	1.44828e-35
49		R6	R7	45	36	33	48	68.8	4.45467e-35
50		R5	R2	39	38	38	39	97.4	2.83191e-52
51		R5	R4	39	36	35	40	87.5	6.37095e-44
52		R5	R3	39	34	33	40	82.5	1.04266e-39
53		R5	R1	39	35	33	41	80.5	5.13623e-39
54		R5	R7	39	36	33	42	78.6	2.30388e-38
55		R2	R4	38	36	35	39	89.7	8.28588e-45
56		R2	R3	38	34	33	39	84.6	1.89834e-40
57		R2	R1	38	35	33	40	82.5	1.04266e-39
58		R2	R7	38	36	33	41	80.5	5.13623e-39
59		R4	R3	36	34	34	36	94.4	1.71774e-45
60		R4	R1	36	35	33	38	86.8	3.03847e-41
61		R4	R7	36	36	33	39	84.6	1.89834e-40
62		R3	R1	34	35	33	36	91.7	4.67831e-43
63		R3	R7	34	36	33	37	89.2	4.15945e-42
64		R1	R7	35	36	34	37	91.9	2.03623e-44
65	EV005	R2	R3	46	43	41	48	85.4	2.6942e-50
66		R2	R4	46	41	41	46	89.1	5.43166e-52
67		R2	R6	46	61	41	66	62.1	1.87469e-40
68		R2	R1	46	43	39	50	78	7.2888e-45
69		R2	R5	46	42	39	49	79.6	1.66859e-45
70		R2	R7	46	48	38	56	67.9	7.84493e-40
71		R3	R4	43	41	41	43	95.3	4.03229e-55
72		R3	R6	43	61	41	63	65.1	1.06179e-41
73		R3	R1	43	43	39	47	83	6.91355e-47
74		R3	R5	43	42	39	46	84.8	1.22452e-47
75		R3	R7	43	48	38	53	71.7	2.60171e-41
76		R4	R6	41	61	41	61	67.2	1.35996e-42
77		R4	R1	41	43	39	45	86.7	1.93901e-48
78		R4	R5	41	42	39	44	88.6	2.69026e-49
79		R4	R7	41	48	38	51	74.5	2.14642e-42
80		R6	R1	61	43	39	65	60	1.07751e-37
81		R6	R5	61	42	39	64	60.9	4.48484e-38
82		R6	R7	61	48	38	71	53.5	3.8128e-34
83		R1	R5	43	42	41	44	93.2	5.6831e-54
84		R1	R7	43	48	38	53	71.7	2.60171e-41
85		R5	R7	42	48	38	52	73.1	7.66182e-42
86	EV006	R2	R1	60	59	56	63	88.9	2.16981e-70
87		R2	R3	60	58	56	62	90.3	2.50951e-71
88		R2	R7	60	64	56	68	82.4	2.33717e-66
89		R2	R4	60	59	56	63	88.9	2.16981e-70
90		R2	R15	60	60	55	65	84.6	1.55646e-66
91		R2	R6	60	58	55	63	87.3	3.64834e-68
92		R1	R3	59	58	58	59	98.3	4.70879e-80
93		R1	R7	59	64	58	65	89.2	4.36774e-73
94		R1	R4	59	59	58	60	96.7	1.35709e-78
95		R1	R15	59	60	57	62	91.9	1.09979e-73
96		R1	R6	59	58	56	61	91.8	2.5279e-72
97		R3	R7	58	64	58	64	90.6	4.89624e-74
98		R3	R4	58	59	58	59	98.3	4.70879e-80
99		R3	R15	58	60	57	61	93.4	9.23216e-75
100		R3	R6	58	58	56	60	93.3	2.1568e-73
101		R7	R4	64	59	58	65	89.2	4.36774e-73
102		R7	R15	64	60	57	67	85.1	3.44908e-69
103		R7	R6	64	58	56	66	84.8	7.33665e-68
104		R4	R15	59	60	57	62	91.9	1.09979e-73
105		R4	R6	59	58	56	61	91.8	2.5279e-72
106		R15	R6	60	58	56	62	90.3	2.50951e-71
107	EV007	R5	R6	29	45	28	46	60.9	1.00001e-27
108		R5	R7	29	29	29	29	100	2.8823e-41
109		R5	R1	29	34	28	35	80	3.67809e-33
110		R5	R2	29	36	28	37	75.7	6.28921e-32
111		R5	R3	29	45	28	46	60.9	1.00001e-27
112		R5	R9	29	45	28	46	60.9	1.00001e-27
113		R5	R4	29	34	24	39	61.5	3.93418e-24
114		R6	R7	45	29	28	46	60.9	1.00001e-27
115		R6	R1	45	34	27	52	51.9	3.21987e-24
116		R6	R2	45	36	27	54	50	1.21353e-23
117		R6	R3	45	45	27	63	42.9	2.14255e-21
118		R6	R9	45	45	35	55	63.6	2.69774e-35
119		R6	R4	45	34	23	56	41.1	6.14515e-18
120		R7	R1	29	34	28	35	80	3.67809e-33
121		R7	R2	29	36	28	37	75.7	6.28921e-32
122		R7	R3	29	45	28	46	60.9	1.00001e-27
123		R7	R9	29	45	28	46	60.9	1.00001e-27
124		R7	R4	29	34	24	39	61.5	3.93418e-24
125		R1	R2	34	36	32	38	84.2	4.01662e-39
126		R1	R3	34	45	32	47	68.1	7.66079e-34
127		R1	R9	34	45	27	52	51.9	3.21987e-24
128		R1	R4	34	34	25	43	58.1	3.38236e-24
129		R2	R3	36	45	36	45	80	2.92774e-42
130		R2	R9	36	45	27	54	50	1.21353e-23
131		R2	R4	36	34	26	44	59.1	2.2871e-25
132		R3	R9	45	45	35	55	63.6	2.69774e-35
133		R3	R4	45	34	34	45	75.6	1.93745e-38
134		R9	R4	45	34	32	47	68.1	7.66079e-34
135	RK26	R2	R1	34	31	29	36	80.6	1.82574e-34
136		R2	R3	34	30	28	36	77.8	1.59124e-32
137		R2	R4	34	30	28	36	77.8	1.59124e-32
138		R2	R11	34	19	7	46	15.2	0.00222228
139		R2	R10	34	17	7	44	15.9	0.00170553
140		R2	R9	34	18	7	45	15.6	0.00195071
141		R2	R5	34	19	7	46	15.2	0.00222228
142		R2	R6	34	10	6	38	15.8	0.00375469
143		R2	R7	34	9	6	37	16.2	0.00327116
144		R2	R8	34	18	6	46	13	0.0097178
145		R1	R3	31	30	30	31	96.8	3.43571e-41
146		R1	R4	31	30	30	31	96.8	3.43571e-41
147		R1	R11	31	19	7	43	16.3	0.00148497
148		R1	R10	31	17	7	41	17.1	0.00111076
149		R1	R9	31	18	6	43	14	0.00699905
150		R1	R5	31	19	7	43	16.3	0.00148497
151		R1	R6	31	10	6	35	17.1	0.0024448
152		R1	R7	31	9	6	34	17.6	0.00209593
153		R1	R8	31	18	6	43	14	0.00699905
154		R3	R4	30	30	30	30	100	1.15292e-42
155		R3	R11	30	19	7	42	16.7	0.00128727
156		R3	R10	30	17	7	40	17.5	0.000953801
157		R3	R9	30	18	6	42	14.3	0.00622964
158		R3	R5	30	19	7	42	16.7	0.00128727
159		R3	R6	30	10	6	34	17.6	0.00209593
160		R3	R7	30	9	6	33	18.2	0.00178596
161		R3	R8	30	18	6	42	14.3	0.00622964
162		R4	R11	30	19	7	42	16.7	0.00128727
163		R4	R10	30	17	7	40	17.5	0.000953801
164		R4	R9	30	18	6	42	14.3	0.00622964
165		R4	R5	30	19	7	42	16.7	0.00128727
166		R4	R6	30	10	6	34	17.6	0.00209593
167		R4	R7	30	9	6	33	18.2	0.00178596
168		R4	R8	30	18	6	42	14.3	0.00622964
169		R11	R10	19	17	7	29	24.1	0.000117367
170		R11	R9	19	18	6	31	19.4	0.00127121
171		R11	R5	19	19	7	31	22.6	0.000184323
172		R11	R6	19	10	6	23	26.1	0.000229342
173		R11	R7	19	9	6	22	27.3	0.000175454
174		R11	R8	19	18	6	31	19.4	0.00127121
175		R10	R9	17	18	15	20	75	1.37522e-17
176		R10	R5	17	19	12	24	50	2.89027e-11
177		R10	R6	17	10	6	21	28.6	0.000132079
178		R10	R7	17	9	6	20	30	9.7654e-05
179		R10	R8	17	18	6	29	20.7	0.000878237
180		R9	R5	18	19	11	26	42.3	1.85244e-09
181		R9	R6	18	10	6	22	27.3	0.000175454
182		R9	R7	18	9	6	21	28.6	0.000132079
183		R9	R8	18	18	6	30	20	0.00106085
184		R5	R6	19	10	10	19	52.6	6.94344e-10
185		R5	R7	19	9	9	19	47.4	1.67942e-08
186		R5	R8	19	18	10	27	37	4.72057e-08
187		R6	R7	10	9	9	10	90	2.52707e-12
188		R6	R8	10	18	9	19	47.4	1.67942e-08
189		R7	R8	9	18	9	18	50	9.16793e-09
190	RMH002	R1	R2	24	17	15	26	57.7	5.45024e-15
191		R1	R6	24	29	15	38	39.5	6.90743e-12
192		R1	R3	24	30	14	40	35	2.32173e-10
193		R1	R7	24	35	15	44	34.1	8.16904e-11
194		R2	R6	17	29	17	29	58.6	5.61819e-17
195		R2	R3	17	30	16	31	51.6	7.26314e-15
196		R2	R7	17	35	17	35	48.6	3.90053e-15
197		R6	R3	29	30	22	37	59.5	9.17885e-22
198		R6	R7	29	35	23	41	56.1	7.04047e-22
199		R3	R7	30	35	25	40	62.5	2.51541e-25
200	RMH004	R3	R10	41	36	27	50	54	7.88023e-25
201		R3	R4	41	60	25	76	32.9	1.19759e-16
202		R3	R2	41	70	21	90	23.3	5.13494e-11
203		R3	R8	41	54	23	72	31.9	4.05004e-15
204		R10	R4	36	60	28	68	41.2	1.48873e-21
205		R10	R2	36	70	24	82	29.3	9.51052e-15
206		R10	R8	36	54	25	65	38.5	1.53122e-18
207		R4	R2	60	70	39	91	42.9	3.14276e-30
208		R4	R8	60	54	38	76	50	1.15062e-32
209		R2	R8	70	54	34	90	37.8	2.27507e-24
210	RMH008	R1	R2	37	45	35	47	74.5	3.83281e-39
211		R1	R3	37	38	35	40	87.5	6.37095e-44
212		R1	R6	37	56	35	58	60.3	4.17328e-34
213		R1	R4	37	56	35	58	60.3	4.17328e-34
214		R1	R5	37	38	24	51	47.1	2.24722e-20
215		R1	R7	37	38	24	51	47.1	2.24722e-20
216		R1	R8	37	38	24	51	47.1	2.24722e-20
217		R2	R3	45	38	35	48	72.9	1.36018e-38
218		R2	R6	45	56	35	66	53	2.2129e-31
219		R2	R4	45	56	35	66	53	2.2129e-31
220		R2	R5	45	38	24	59	40.7	1.54886e-18
221		R2	R7	45	38	24	59	40.7	1.54886e-18
222		R2	R8	45	38	24	59	40.7	1.54886e-18
223		R3	R6	38	56	38	56	67.9	7.84493e-40
224		R3	R4	38	56	35	59	59.3	9.86064e-34
225		R3	R5	38	38	24	52	46.2	4.01344e-20
226		R3	R7	38	38	24	52	46.2	4.01344e-20
227		R3	R8	38	38	24	52	46.2	4.01344e-20
228		R6	R4	56	56	49	63	77.8	6.76942e-56
229		R6	R5	56	38	38	56	67.9	7.84493e-40
230		R6	R7	56	38	38	56	67.9	7.84493e-40
231		R6	R8	56	38	32	62	51.6	2.5401e-28
232		R4	R5	56	38	38	56	67.9	7.84493e-40
233		R4	R7	56	38	38	56	67.9	7.84493e-40
234		R4	R8	56	38	32	62	51.6	2.5401e-28
235		R5	R7	38	38	38	38	100	7.55579e-54
236		R5	R8	38	38	32	44	72.7	2.42038e-35
237		R7	R8	38	38	32	44	72.7	2.42038e-35
