# Supplementary material for: Mutational Profiling Can Establish Clonal or Independent Origin in Synchronous Bilateral Breast and Other Tumors
Source: PLoS One. 2015 Nov 10;10(11):e0142487. doi: 10.1371/journal.pone.0142487 (PMC4640562; doi:10.1371/journal.pone.0142487)
Supplement: S4 Table — (XLSX) [file pone.0142487.s004.xlsx]

## Sheet: S4 Clonal Validation Tier 2
Cloncal Validation Set 2: Primary-Metastatic Pairs from Intratumor Heterogeneity Study of ten Renal Clear Cell Carcinoma Patients
		Tumor Regions		Total Number of Mutations		Number of Mutation Types
Set	Donor	Primary	Metastasis	Primary	Metastasis	Common	Unique	CLS	P
1	EV001	R1	M1	71	69	40	100	40	1.52795e-29
2		R1	M2a	71	68	39	100	39	2.41118e-28
3		R1	M2b	71	61	38	94	40.4	2.38877e-28
4		R2	M1	72	69	40	101	39.6	2.4313e-29
5		R2	M2a	72	68	39	101	38.6	3.77496e-28
6		R2	M2b	72	61	38	95	40	3.82636e-28
7		R3	M1	70	69	38	101	37.6	5.62478e-27
8		R3	M2a	70	68	37	101	36.6	8.03987e-26
9		R3	M2b	70	61	37	94	39.4	3.83285e-27
10		R5	M1	68	69	40	97	41.2	3.64303e-30
11		R5	M2a	68	68	39	97	40.2	6.04572e-29
12		R5	M2b	68	61	38	91	41.8	5.56462e-29
13		R8	M1	69	69	40	98	40.8	5.91559e-30
14		R8	M2a	69	68	39	98	39.8	9.65102e-29
15		R8	M2b	69	61	38	92	41.3	9.11151e-29
16		R9	M1	76	69	40	105	38.1	1.46432e-28
17		R9	M2a	76	68	39	105	37.1	2.13604e-27
18		R9	M2b	76	61	38	99	38.4	2.35497e-27
19		R4	M1	64	69	45	88	51.1	5.71386e-39
20		R4	M2a	64	68	44	88	50	1.4051e-37
21		R4	M2b	64	61	43	82	52.4	6.30617e-38
22	EV002	R3	M	53	43	31	65	47.7	4.09106e-26
23		R6	M	46	43	29	60	48.3	9.72345e-25
24		R9	M	52	43	30	65	46.2	8.72158e-25
25		R7	M	47	43	29	61	47.5	1.78197e-24
26		R1	M	41	43	30	54	55.6	6.27289e-28
27		R4	M	46	43	30	59	50.8	2.17126e-26
28	EV006	R2	LN1a	60	57	56	61	91.8	2.5279e-72
29		R2	LN1b	60	57	56	61	91.8	2.5279e-72
30		R1	LN1a	59	57	56	60	93.3	2.1568e-73
31		R1	LN1b	59	57	56	60	93.3	2.1568e-73
32		R3	LN1a	58	57	56	59	94.9	1.49668e-74
33		R3	LN1b	58	57	56	59	94.9	1.49668e-74
34		R7	LN1a	64	57	56	65	86.2	1.15708e-68
35		R7	LN1b	64	57	56	65	86.2	1.15708e-68
36		R4	LN1a	59	57	56	60	93.3	2.1568e-73
37		R4	LN1b	59	57	56	60	93.3	2.1568e-73
38		R15	LN1a	60	57	55	62	88.7	4.82224e-69
39		R15	LN1b	60	57	55	62	88.7	4.82224e-69
40		R6	LN1a	58	57	55	60	91.7	5.80211e-71
41		R6	LN1b	58	57	55	60	91.7	5.80211e-71
42	RMH004	R3	VT	41	42	27	56	48.2	4.25531e-23
43		R10	VT	36	42	27	51	52.9	1.61004e-24
44		R4	VT	60	42	25	77	32.5	1.70537e-16
45		R2	VT	70	42	21	91	23.1	6.42216e-11
46		R8	VT	54	42	23	73	31.5	5.68722e-15
